# Supplementary material for: Interrupted time series regression for the evaluation of public health interventions: a tutorial
Source: Int J Epidemiol. 2016 Jun 8;46(1):348–55. doi: 10.1093/ije/dyw098 (PMC5407170; doi:10.1093/ije/dyw098)
Supplement: Supplementary Data [file dyw098_supp.zip]

Archive with 3 entries (3 files):
- sicily.csv
- smokbansicily R.txt
- smokbansicily stata.txt
