# Supplementary material for: Interrupted time series regression for the evaluation of public health interventions: a tutorial
Source: Int J Epidemiol. 2016 Jun 8;46(1):348–55. doi: 10.1093/ije/dyw098 (PMC5407170; doi:10.1093/ije/dyw098)
Supplement: Supplementary Data [file dyw098_supp.zip › sicily.csv]

year	month	aces	time	smokban	pop	stdpop
2002	1	728	1	0	364277.4	379875.3
2002	2	659	2	0	364277.4	376495.5
2002	3	791	3	0	364277.4	377040.8
2002	4	734	4	0	364277.4	377116.4
2002	5	757	5	0	364277.4	377383.4
2002	6	726	6	0	364277.4	374113.1
2002	7	760	7	0	364277.4	379513.3
2002	8	740	8	0	364277.4	376295.5
2002	9	720	9	0	364277.4	374653.2
2002	10	814	10	0	364277.4	378485.6
2002	11	795	11	0	364277.4	375955.5
2002	12	858	12	0	364277.4	378349.7
2003	1	887	13	0	363350.8	376762.4
2003	2	766	14	0	363350.8	379032.3
2003	3	851	15	0	363350.8	379360.4
2003	4	769	16	0	363350.8	376162
2003	5	781	17	0	363350.8	377972.4
2003	6	756	18	0	363350.8	381830.7
2003	7	766	19	0	363350.8	379888.6
2003	8	752	20	0	363350.8	380872.2
2003	9	765	21	0	363350.8	380966.9
2003	10	831	22	0	363350.8	381240.4
2003	11	879	23	0	363350.8	382104.9
2003	12	928	24	0	363350.8	381802.7
2004	1	914	25	0	364700.4	381656.3
2004	2	808	26	0	364700.4	383680
2004	3	937	27	0	364700.4	383504.2
2004	4	840	28	0	364700.4	386462.9
2004	5	916	29	0	364700.4	383783.1
2004	6	828	30	0	364700.4	380836.8
2004	7	845	31	0	364700.4	383483
2004	8	818	32	0	364700.4	380906.2
2004	9	860	33	0	364700.4	382926.8
2004	10	839	34	0	364700.4	384052.4
2004	11	887	35	0	364700.4	384449.6
2004	12	886	36	0	364700.4	383428.4
2005	1	831	37	1	364420.8	388153.2
2005	2	796	38	1	364420.8	388373.2
2005	3	833	39	1	364420.8	386470.1
2005	4	820	40	1	364420.8	386033.2
2005	5	877	41	1	364420.8	383686.4
2005	6	758	42	1	364420.8	385509.3
2005	7	767	43	1	364420.8	385901.9
2005	8	738	44	1	364420.8	386516.6
2005	9	781	45	1	364420.8	388436.5
2005	10	843	46	1	364420.8	383255.2
2005	11	850	47	1	364420.8	390148.7
2005	12	908	48	1	364420.8	385874.9
2006	1	1021	49	1	363832.6	391613.6
2006	2	859	50	1	363832.6	391750.4
2006	3	976	51	1	363832.6	394005.6
2006	4	888	52	1	363832.6	391364.9
2006	5	962	53	1	363832.6	391664.6
2006	6	838	54	1	363832.6	389022.3
2006	7	810	55	1	363832.6	391878.5
2006	8	876	56	1	363832.6	388575.3
2006	9	843	57	1	363832.6	392989
2006	10	936	58	1	363832.6	390018.8
2006	11	912	59	1	363832.6	390712.3
